# Supplementary material for: Synthetic translational coupling element for multiplexed signal processing and cellular control
Source: Nucleic Acids Res. 2024 Nov 11;52(21):13469–83. doi: 10.1093/nar/gkae980 (PMC11602170; doi:10.1093/nar/gkae980)
Supplement: gkae980_Supplemental_Files [file gkae980_supplemental_files.zip]

Archive with 3 entries (3 files):
- NAR_synTCE_source code.docx
- NAR_synTCE_source data.xlsx
- NAR_synTCE_supplementary_information_R2.pdf
