# Supplementary material for: Synthetic translational coupling element for multiplexed signal processing and cellular control
Source: Nucleic Acids Res. 2024 Nov 11;52(21):13469–83. doi: 10.1093/nar/gkae980 (PMC11602170; doi:10.1093/nar/gkae980)
Supplement: gkae980_Supplemental_Files [file gkae980_supplemental_files.zip › NAR_synTCE_source data.xlsx]

## Sheet: Figure 1
Figure 1E	decoy			Trigger
without coupling	74.8	74.1	73.8	282575	281040	191685
1st gen.	78.5	75.2	76.3	6959	11423.7	9204.3
2nd gen.	107406	111539	108217	257491	277276	278823
3rd gen. (synTCE)	102.3	96.2	96.3	79460.3	79917	82592.1

## Sheet: Figure 2
Figure 2A	decoy			Trigger				Average (decoy)	Standard deviation (decoy)	Average (Trigger)	Standard deviation (Trigger)	Fold change	Relative error
THS	679.9	482.4	469.6	202266	210158	254835		543.967	117.896	222420	28348.2	408.885	88.6352
0 nt	118424	136814	151662	255500	281791	260944		135633	16649.9	266078	13877	1.96175	0.243538
3 nt	20836.2	19669.9	19104.2	166068	166686	176036		19870.1	883.185	169597	5585.05	8.53528	0.38046
6 nt	464.8	489	437	70381	77053.1	75463.9		463.6	26.0208	74299.3	3485.17	160.266	8.99755
9 nt	555.9	419.1	468.3	88354.1	89698.9	99805.3		481.1	69.2924	92619.4	6259.36	192.516	27.7325
12 nt	473.1	410.4	351.9	109392	114812	105431		411.8	60.6121	109878	4709.66	266.825	39.2753
Figure 2B	decoy			Trigger				Average (decoy)	Standard deviation (decoy)	Average (Trigger)	Standard deviation (Trigger)	Fold change	Relative error
Prototype (WSWSSS)	94.8	104.1	167.4	99733.5	96517.1	99164.3		122.1	39.5056	98471.6	1716.43	806.483	260.939
sbm6 (WSWSSS)	185.1	157.8	134.4	100739	104958	97984.8		159.1	25.375	101227	3512.27	636.249	101.477
sbm3 (WSSWWS)	286.1	210.7	283.3	131322	118046	116432		260.033	42.7469	121933	8170.87	468.913	77.0891
sbm4 (WSSSSS)	248.6	216.7	195.3	113923	110971	128672		220.2	26.8218	117855	9483.14	535.219	65.1997
sbm7 (WSWWSS)	339.2	254	353.3	111812	96252.4	105914		315.5	53.7251	104660	7855.5	331.726	56.4939
sbm10 (WSWWSS)	586.2	383.3	414.1	136101	142909	137642		461.2	109.343	138884	3570.19	301.136	71.3951
sbm2 (WSSWSW)	1041.7	629.9	554	141766	143882	131931		741.867	262.422	139193	6377.31	187.625	66.3711
sbm1 (WWSSWW)	1544.1	1374.2	1646.2	167497	159934	139571		1521.5	137.401	155667	14443.6	102.312	9.24801
sbm9 (WWSSWW)	8060.6	6724.5	5718.3	164506	168016	144693		6834.47	1175.02	159072	12575.2	23.2749	4.00779
sbm11 (WWWWWS)	21290	20599.2	19949.7	180927	181742	183870		20613	670.256	182179	1519.49	8.8381	0.287451
sbm5 (WWWWWW)	160546	171901	161754	221971	229944	227966		164734	6236.77	226627	4151.96	1.37572	0.05242
Figure 2C	decoy			Trigger
AGAGGAGA	142.3	132.2	131.6	330972	342774	324286
GAGGAGAA	118.2	116.7	115.8	325789	329821	323622
CGAGGAGU	126.7	110.6	115.2	312593	318514	329582
GAGGAGAU	109.8	108.7	112.4	288125	274100	297077
AGGAUGGA	113.4	109.7	113.2	263352	266978	262090
AGAGGAUA	110.5	106	108.2	221684	221540	222994
ACAGGAGA	111.6	110.6	113.7	212210	218700	193744
UGAGGAGA	107.1	105	107.9	167905	168087	148648
UAUAGGAU	133.9	107.2	108.7	124302	119652	125311
UAUCGGAU	137	113.4	109.3	28880.9	27334.8	27549.3
AUUCGCUU	112	108.1	110.6	911.9	947.2	848.2
ACGAAUAC	124.2	111.7	117.7	959.4	885.3	694.6
UAAUCAAA	117.8	113.3	108.9	582.7	536	487.8
Figure 2D	decoy			Trigger				Average (decoy)	Standard deviation (decoy)	Average (Trigger)	Standard deviation (Trigger)	Fold change	Relative error
8 nt	94.8	104.1	167.4	99733.5	96517.1	99164.3		122.1	39.5056	98471.6	1716.43	806.483	260.939
11 nt	270.2	272.5	288.1	116482	120134	115291		276.933	9.73875	117302	2523.5	423.575	14.8961
14 nt	395.4	361.4	512.2	122736	114653	135369		423	79.0979	124253	10441.1	293.742	54.9346
17 nt	167.7	131.3	134	44937.5	45567.7	42981.1		144.333	20.2811	44495.4	1348.77	308.282	43.3195
20 nt	232.8	308.6	252.4	69174	70190.6	72776.5		264.6	39.3451	70713.7	1857.34	267.248	39.7395
Figure 2E	decoy			Trigger				Average (decoy)	Standard deviation (decoy)	Average (Trigger)	Standard deviation (Trigger)	Fold change	Relative error
sct4(-12)	39.6	42	44	46.4	42.7	43		41.8667	2.20303	44.0333	2.05508	1.05175	0.0575214
sct5(-11)	26.3	29.7	30	52.7	52	54		28.6667	2.05508	52.9	1.01489	1.84535	0.132659
sct6(-10)	27.9	27.1	29	1287.2	961.7	997		28	0.953939	1081.97	178.611	38.6417	1.34374
sct7(-9)	28.6	27.7	28	9841.6	14987.5	15111		28.1	0.458258	13313.4	3007.27	473.785	7.77756
sct8(-8)	29.8	30.9	29	9174.4	8668.2	6825		29.9	0.953939	8222.53	1236.48	275.001	8.79634
sct9(-7)	27.2	27.3	29	7882.4	5380.7	4700		27.8333	1.0116	5987.7	1675.78	215.127	7.89709
sct10(-6)	28	27.5	29	20977.1	15995.4	12152		28.1667	0.763763	16374.8	4424.77	581.355	15.8369
sct11(-5)	27.3	27.6	27	7924.7	4118	7224		27.3	0.3	6422.23	2026.05	235.247	2.68465
sct12(-4)	29.1	28.4	29	3625.2	2808.4	4284		28.8333	0.378594	3572.53	739.208	123.903	1.66971
sct13(-3)	29.8	30.8	30	63584	55302.5	56808		30.2	0.52915	58564.8	4411.42	1939.23	33.984
sct14(-2)	30.4	30.7	31	99791.1	89954.6	39012		30.7	0.3	76252.6	32624.1	2483.8	24.4547
sct15(-1)	30.6	30.6	30	132135	128267	133408		30.4	0.34641	131270	2677.42	4318.09	49.2054

## Sheet: Figure 3
Figure 3B	decoy/decoy			Input A/decoy			decoy/Input B			Input A/Input B				Average				standard deviation				Fold change				z				SEM
2OR gate	234.1	180.2	195.7	98612.9	108681	99499.5	440412	492293	480674	615534	663603	710611		203.333	102265	471126	663249	27.7489	5574.65	27226.3	47539.7	1	502.94	2317.01	3261.88	0.192998	0.146955	0.148202	0.154148	0.192998	73.9094	343.386	502.814
2OR gate coupled	261.3	235.8	248.3	10092.9	8471.3	8251.6	135865	139337	133972	112226	117324	113528		248.467	8938.6	136391	114359	12.7508	1005.67	2721.22	2648.71	1	35.975	548.932	460.26	0.0725746	0.12366	0.05506	0.0563026	0.0725746	4.44867	30.2242	25.9138
Figure 3C	Decoy			Input A			Input B			Input C				Average				standard deviation				Fold change				z				SEM
6OR gate	1337.4	1299.8	1202.7	19855.3	17994.4	18370.6	27834.8	26440.2	25776.7	41484.3	42960.7	42355.4		1279.97	18740.1	26683.9	42266.8	69.5057	983.938	1050.47	742.177	1	14.6411	20.8473	33.0218	0.0767957	0.0755348	0.0670713	0.0570712	0.0767957	1.10591	1.39826	1.88459
6OR gate coupled	808.3	799.9	801.5	14387.6	13194.1	11639.4	17182.6	16142.1	15252.7	27998.4	25093.4	24506.8		803.233	13073.7	16192.5	25866.2	4.46019	1378.05	965.935	1869.69	1	16.2763	20.1591	32.2026	0.00785285	0.105552	0.0599113	0.072496	0.00785285	1.71801	1.20776	2.33456
Figure 3C	Input D			Input E			Input F							Average				standard deviation				Fold change				z				SEM
6OR gate	104939	104070	102648	21570.7	21625.4	21365.6	46312.8	47016.3	45835.1					103886	21520.6	46388.1		1156.97	136.964	594.186		81.1627	16.8134	36.2416		0.055433	0.0546744	0.055793		4.4991	0.919262	2.02203
6OR gate coupled	83679.3	82983.4	78180.3	30987.2	28783.1	28903.4	28811.2	26155.6	29146.4					81614.3	29557.9	28037.7		2994.25	1239.27	1638.57		63.7629	36.7986	34.9061		0.0371056	0.042293	0.0587048		2.36596	1.55632	2.04915
Figure 3D	decoy/decoy			Input A/decoy			decoy/Input B			Input A/Input B				Average				standard deviation				Fold change				z				SEM
2AND gate	136.6	136.7	129.5	223.3	166.5	155.9	206.3	186.4	174.2	160362	174998	162814		134.267	181.9	188.967	166058	4.12836	36.2431	16.2032	7838.47	1	1.35477	1.4074	1236.78	0.0434835	0.201606	0.0910924	0.0563342	0.0434835	0.273129	0.128203	69.6729
2AND gate coupled	180.2	159.7	158.1	188.7	192.8	185.7	216.9	219.7	241.6	69916.1	72765.2	72518.1		166	189.067	226.067	71733.1	12.3236	3.56417	13.5249	1578.44	1	1.13896	1.36185	432.127	0.104989	0.0765944	0.0953447	0.0774307	0.104989	0.0872376	0.129845	33.4599
Figure 3E	decoy/decoy			Input A/decoy			decoy/Input B			Input A/Input B				Average				standard deviation				Fold change				z				SEM
NAND gate	354413	337905	346202	286938	288664	268167	269977	265177	275768	12402.8	12339.2	11601.8		346173	281256	270307	12114.6	8254.24	11368.9	5303.25	445.235	1	1.23081	1.28067	28.5749	0.0337208	0.0469305	0.0308783	0.0438093	0.0337208	0.0577625	0.0395447	1.25184
NAND gate coupled	227139	225017	228632	155241	146994	160610	112901	123195	122464	6857.8	7446	7610.8		226929	154282	119520	7304.87	1816.45	6858.77	5743.4	395.842	1	1.47088	1.89867	31.0655	0.0113201	0.045171	0.0487161	0.0547769	0.0113201	0.066441	0.0924958	1.70167

## Sheet: Figure 4
Figure 4B	Control construct						with synTCE
Arabinose concentration	GFP Fluorescence			mCherry Fluorescence			GFP Fluorescence			mCherry Fluorescence
0%	1193.6	1201.7	1161	3678.6	3176.4	2928.8	325.2	320.7	355.9	27.4	26.5	27
0.0002%	2177.1	2013.6	1942.2	3751.6	3661.3	3547.9	581.9	573.5	630.6	35.9	34.5	33.5
0.0005%	7809	6498.1	5790.6	4820.8	4350.7	4221.6	2051.8	2123.6	2324.1	79	79.5	81.8
0.001%	28423.5	23836.5	22545	6769.9	6136.5	5733.3	10321	9033.1	10197.9	243.2	240.9	225.8
0.002%	69768.3	65257.5	60024.9	10236.7	8762.1	8511.8	31592.8	31805.7	31634.9	703.7	732.9	666.5
0.02%	157768	156347	153398	17273.5	17303.9	18033.2	159871	152835	161577	4736.8	4964.1	4896.3
0.2%	159080	155200	150027	12825.6	12865.2	13566.7	135167	130225	148333	5202.9	5149.1	5111.9
Figure 4C	Control			synTCE
0%	-0.48882	-0.42214	-0.40186	1.0744	1.08285	1.11996
0.0002%	-0.23634	-0.25966	-0.26168	1.20975	1.22071	1.27471
0.0005%	0.209476	0.174227	0.137246	1.41451	1.42671	1.4535
0.001%	0.623095	0.589322	0.594646	1.62776	1.574	1.65479
0.002%	0.833498	0.872022	0.84831	1.6522	1.63746	1.67637
0.02%	0.960637	0.955946	0.929746	1.52828	1.48838	1.51851
0.2%	1.09354	1.08147	1.0437	1.41463	1.40296	1.46266
Figure 4E	decoy			Trigger
GFP	120.5	123.7	114.4	20793.9	20995.8	22649.1
mCherry	170.7	143.6	144.5	18385.3	18097	17986.8
Figure 4F	decoy			Trigger
GFP	122526	117339	128896	28750.2	35190.5	31920.9
mCherry	11.6	9.9	8.9	265.3	209.3	179.6
Figure 4H	decoy/decoy			Input A/decoy			decoy/Input B			Input A/Input B				Fold Change				Standard deviation
GFP	364.6	573	554.1	3232.7	4282.7	3386.8	2822.1	3551.1	3918.6	3311.3	4007.6	3001.6		1	7.30857	6.89938	6.91862	0.327795	2.04206	1.95375	1.90928
mCherry	40.8	49.9	47.7	201.2	255.2	211.3	197.6	222	235	258.1	280.8	256.7		1	5.009	4.91073	5.96849	0.145549	0.704121	0.507825	0.451554
Figure 4I	decoy/decoy			Input A/decoy			decoy/Input B			Input A/Input B				Fold Change				Standard deviation
GFP	1221.2	1176	1563.8	903.7	1321.1	1285.6	1494.3	1613.2	1697.7	18879.2	18239.4	20403.5		1	0.886241	1.21313	14.5221	0.227134	0.225789	0.209646	2.47971
mCherry	29.4	28.8	33.6	31.4	35.8	34.3	33.6	34.7	36.7	328.2	322.2	356.1		1	0.76144	0.787697	7.55064	0.120871	0.06591	0.056462	0.586294
Figure 4J	decoy/decoy			Input A/decoy			decoy/Input B			Input A/Input B				Fold Change				Standard deviation
GFP	1248.3	772.1	664	32949.3	41506.2	36740.6	506.6	1224.4	965.4	926.6	1336.8	1479.3		1	41.4231	1.00447	1.39424	0.491331	15.1681	0.535553	0.580927
mCherry	29.6	23.2	22.9	3367	3809.4	3811.9	16.7	26.1	24.2	65.9	78.4	77.6		1	82.4329	0.502626	1.66467	0.212111	7.37865	0.11533	0.182896

## Sheet: Figure 5
Figure 5C and 5D
DsbA tag without coupling					DsbA tag with coupling						Total number	Non-localized	Localized	Localization Percentage
Name	Maximum intensity	Mean intensity of position [0.4-0.6]	Localization		Name	Maximum intensity	Mean intensity of position [0.4-0.6]	Localization		without coupling	319	235	84	0.263323
cell1	95.5847	77.2717	Non-localized		cell1	0.867973	0.0804457	Localized		with coupling	324	1	323	0.996914
cell2	99.6193	85	Non-localized		cell2	0.904998	0.107793	Localized
cell3	100.099	55.8155	Localized		cell3	0.879029	0.17723	Localized
cell4	104.806	85	Non-localized		cell4	0.934126	0.0906491	Localized
cell5	99.8998	85	Non-localized		cell5	0.203036	0.023759	Localized
cell6	95.885	66.7323	Non-localized		cell6	0.245107	0.0418599	Localized
cell7	81.4296	60.6244	Non-localized		cell7	0.877336	0.218859	Localized
cell8	93.9074	48.2549	Localized		cell8	1	0.0609611	Localized
cell9	100.018	85	Non-localized		cell9	0.882541	0.0889601	Localized
cell10	104.818	85	Non-localized		cell10	0.313947	0.14742	Localized
cell11	102.241	85.0001	Non-localized		cell11	0.534621	0.158165	Localized
cell12	104.719	85	Non-localized		cell12	0.934741	0.201462	Localized
cell13	103.583	54.7029	Localized		cell13	0.283134	0.0442311	Localized
cell14	103.085	56.9207	Localized		cell14	0.422247	0.0224437	Localized
cell15	59.7964	56.1702	Non-localized		cell15	0.912933	0.121304	Localized
cell16	95.9633	85	Non-localized		cell16	0.9081	0.0807221	Localized
cell17	105.428	73.8805	Non-localized		cell17	0.892518	0.086926	Localized
cell18	99.6937	85.1387	Non-localized		cell18	0.170601	0.0451735	Localized
cell19	76.8291	51.6748	Non-localized		cell19	0.901858	0.0657045	Localized
cell20	101.777	85	Non-localized		cell20	0.523626	0.0322611	Localized
cell21	99.0797	85	Non-localized		cell21	0.864279	0.0775111	Localized
cell22	95.4016	85	Non-localized		cell22	0.874625	0.301107	Localized
cell23	103.451	73.0641	Non-localized		cell23	0.529242	0.0949192	Localized
cell24	102.421	85	Non-localized		cell24	0.581264	0.0538035	Localized
cell25	100.029	41.9083	Localized		cell25	0.997785	0.111324	Localized
cell26	101.244	85	Non-localized		cell26	0.883038	0.0723063	Localized
cell27	98.6987	60.3339	Localized		cell27	0.949828	0.0704717	Localized
cell28	105.213	53.9831	Localized		cell28	0.908291	0.0892891	Localized
cell29	103.38	85	Non-localized		cell29	0.448668	0.0660583	Localized
cell30	98.4406	85	Non-localized		cell30	0.218859	0.022591	Localized
cell31	100.008	85.0248	Non-localized		cell31	0.258122	0.0187276	Localized
cell32	96.3986	69.8267	Non-localized		cell32	0.373329	0.0405728	Localized
cell33	101.32	85.0034	Non-localized		cell33	0.800263	0.0463216	Localized
cell34	61.3918	55.1885	Non-localized		cell34	0.288422	0.0538394	Localized
cell35	103.174	79.6268	Non-localized		cell35	0.903455	0.172746	Localized
cell36	100.199	85	Non-localized		cell36	0.870872	0.228024	Localized
cell37	105.694	47.6033	Localized		cell37	0.863281	0.0869473	Localized
cell38	104.372	85	Non-localized		cell38	1	0.133802	Localized
cell39	100.822	85	Non-localized		cell39	0.980733	0.079156	Localized
cell40	75.6849	67.7649	Non-localized		cell40	0.906972	0.0377463	Localized
cell41	70.959	68.0266	Non-localized		cell41	0.853989	0.0235055	Localized
cell42	86.0375	71.0157	Non-localized		cell42	0.401251	0.0318292	Localized
cell43	89.5147	60.854	Non-localized		cell43	0.0847211	0.0058414	Localized
cell44	104.87	68.4812	Non-localized		cell44	0.915762	0.0354938	Localized
cell45	97.2998	85	Non-localized		cell45	0.908311	0.0330956	Localized
cell46	105.133	57.1973	Localized		cell46	0.291709	0.0475546	Localized
cell47	99.9304	85	Non-localized		cell47	0.544806	0.0323959	Localized
cell48	95.6934	85	Non-localized		cell48	0.540739	0.0129957	Localized
cell49	103.393	62.3667	Localized		cell49	0.353018	0.0128956	Localized
cell50	62.9386	59.3617	Non-localized		cell50	0.438196	0.0710535	Localized
cell51	88.8289	86.5999	Non-localized		cell51	0.385339	0.0747258	Localized
cell52	98.1256	54.4393	Localized		cell52	0.368773	0.0287196	Localized
cell53	100.067	85	Non-localized		cell53	0.920881	0.134691	Localized
cell54	79.1797	71.9376	Non-localized		cell54	0.923186	0.0841886	Localized
cell55	101.345	85	Non-localized		cell55	0.967837	0.0162522	Localized
cell56	99.2997	68.2524	Non-localized		cell56	0.666704	0.0296984	Localized
cell57	76.181	51.5806	Non-localized		cell57	0.781491	0.1217	Localized
cell58	62.0899	59.4121	Non-localized		cell58	0.182304	0.0334631	Localized
cell59	101.686	85	Non-localized		cell59	0.559574	0.0930053	Localized
cell60	99.2143	85	Non-localized		cell60	0.897298	0.0209315	Localized
cell61	90.6848	86	Non-localized		cell61	0.667022	0.0495212	Localized
cell62	86.3219	79.84	Non-localized		cell62	0.494873	0.0263357	Localized
cell63	104.137	85	Non-localized		cell63	0.902327	0.0544006	Localized
cell64	100.971	85	Non-localized		cell64	0.924153	0.0255827	Localized
cell65	98.0584	52.4881	Localized		cell65	0.523626	0.148596	Localized
cell66	101.929	85.8482	Non-localized		cell66	0.897559	0.0705224	Localized
cell67	87.5178	81.5365	Non-localized		cell67	0.97079	0.0688314	Localized
cell68	95.1671	54.0598	Localized		cell68	0.74563	0.0800006	Localized
cell69	97.5093	73.0716	Non-localized		cell69	0.981843	0.0815129	Localized
cell70	97.8491	85	Non-localized		cell70	1	0.0903532	Localized
cell71	45.7573	40.3006	Non-localized		cell71	0.971401	0.0505829	Localized
cell72	99.1011	85	Non-localized		cell72	0.95258	0.086925	Localized
cell73	101.34	80.5903	Non-localized		cell73	0.911462	0.0459254	Localized
cell74	97.3913	85	Non-localized		cell74	0.174714	0.0389741	Localized
cell75	100.313	85.0006	Non-localized		cell75	0.888328	0.0700593	Localized
cell76	60.9393	59.4702	Non-localized		cell76	0.866463	0.110512	Localized
cell77	52.6399	51.9387	Non-localized		cell77	0.884681	0.147936	Localized
cell78	100.067	37.9063	Localized		cell78	1	0.0578609	Localized
cell79	94.6906	82.1662	Non-localized		cell79	0.875983	0.0176409	Localized
cell80	65.596	63.7158	Non-localized		cell80	0.840519	0.138542	Localized
cell81	101.764	41.1749	Localized		cell81	0.656972	0.0379019	Localized
cell82	60.4963	57.6888	Non-localized		cell82	0.582559	0.1131	Localized
cell83	94.5277	85.7239	Non-localized		cell83	0.711033	0.0670785	Localized
cell84	103.779	85	Non-localized		cell84	0.923086	0.100679	Localized
cell85	90.5167	85.365	Non-localized		cell85	0.384032	0.0206738	Localized
cell86	103.997	76.7253	Non-localized		cell86	0.35145	0.0329554	Localized
cell87	57	56.4427	Non-localized		cell87	0.909514	0.0520999	Localized
cell88	76.3576	49.4333	Localized		cell88	0.73049	0.0345374	Localized
cell89	98.864	74.171	Non-localized		cell89	0.811486	0.0554957	Localized
cell90	70.6799	67.0312	Non-localized		cell90	0.162416	0.112138	Non-localized
cell91	101.515	85	Non-localized		cell91	0.874711	0.149353	Localized
cell92	98.6252	85	Non-localized		cell92	0.810574	0.1293	Localized
cell93	99.6471	65.9414	Non-localized		cell93	0.884638	0.03303	Localized
cell94	64.6673	57.228	Non-localized		cell94	0.864446	0.0557938	Localized
cell95	61.9769	60.1841	Non-localized		cell95	0.597905	0.109937	Localized
cell96	48.618	46.0778	Non-localized		cell96	1	0.135197	Localized
cell97	101.784	86.0378	Non-localized		cell97	0.249472	0.022599	Localized
cell98	103.554	85	Non-localized		cell98	0.592459	0.0707107	Localized
cell99	103.709	52.0101	Localized		cell99	0.295811	0.0714131	Localized
cell100	80.5583	77.8594	Non-localized		cell100	0.916364	0.0451013	Localized
cell101	87.6061	80.1848	Non-localized		cell101	0.36068	0.0171063	Localized
cell102	100.873	67.0237	Non-localized		cell102	0.725528	0.0390765	Localized
cell103	97.7291	85.0015	Non-localized		cell103	0.273911	0.0562013	Localized
cell104	97.1341	79.7372	Non-localized		cell104	0.858849	0.0422279	Localized
cell105	93.5934	86.0318	Non-localized		cell105	0.992424	0.0690059	Localized
cell106	51.0261	49.6585	Non-localized		cell106	0.929836	0.274954	Localized
cell107	94.1076	43.6895	Localized		cell107	0.912758	0.0481264	Localized
cell108	92.5089	85	Non-localized		cell108	0.943178	0.0612486	Localized
cell109	90.7355	85.9761	Non-localized		cell109	0.966605	0.0676655	Localized
cell110	96.7944	85	Non-localized		cell110	0.950503	0.164661	Localized
cell111	79.6155	62.0379	Non-localized		cell111	0.901793	0.060694	Localized
cell112	98.2748	85	Non-localized		cell112	0.944803	0.0520607	Localized
cell113	95.7131	85	Non-localized		cell113	0.96073	0.265714	Localized
cell114	100.56	85	Non-localized		cell114	0.894703	0.149083	Localized
cell115	101.978	85.8623	Non-localized		cell115	0.629886	0.060676	Localized
cell116	101.126	85	Non-localized		cell116	0.924637	0.027883	Localized
cell117	98.7805	85	Non-localized		cell117	0.512197	0.199131	Localized
cell118	96.9538	85	Non-localized		cell118	0.965637	0.0332811	Localized
cell119	95.1489	85	Non-localized		cell119	0.940124	0.0963257	Localized
cell120	106.649	85.0021	Non-localized		cell120	0.253643	0.00799686	Localized
cell121	65.8871	64.2981	Non-localized		cell121	0.917831	0.0432876	Localized
cell122	73.1922	69.4262	Non-localized		cell122	0.871736	0.0513874	Localized
cell123	87.9666	85	Non-localized		cell123	0.144263	0.0183461	Localized
cell124	101.549	85	Non-localized		cell124	0.841782	0.0694682	Localized
cell125	64.2601	51.912	Non-localized		cell125	0.308943	0.16483	Localized
cell126	63.6925	44.9306	Non-localized		cell126	0.9281	0.124809	Localized
cell127	97.811	85	Non-localized		cell127	0.76197	0.0825072	Localized
cell128	99.8685	85	Non-localized		cell128	0.281821	0.0284203	Localized
cell129	75.5013	71.3167	Non-localized		cell129	1	0.0439123	Localized
cell130	97.6809	85	Non-localized		cell130	0.364948	0.0381663	Localized
cell131	104.547	72.385	Non-localized		cell131	0.838309	0.0314255	Localized
cell132	44.6587	43.9781	Non-localized		cell132	0.334903	0.0186497	Localized
cell133	99.3867	85	Non-localized		cell133	0.160985	0.0739996	Localized
cell134	80.5706	35.0748	Localized		cell134	0.64017	0.0626091	Localized
cell135	97.5768	70.5528	Non-localized		cell135	0.541633	0.0792974	Localized
cell136	88.1326	80.0686	Non-localized		cell136	0.953311	0.0793149	Localized
cell137	98.2069	85	Non-localized		cell137	0.529877	0.024881	Localized
cell138	101.148	85	Non-localized		cell138	0.822022	0.0497283	Localized
cell139	93.9842	85	Non-localized		cell139	0.963883	0.0831025	Localized
cell140	94.7695	51.1551	Localized		cell140	0.901872	0.149875	Localized
cell141	96.2013	81.2166	Non-localized		cell141	0.74802	0.00885323	Localized
cell142	101.034	67.9833	Non-localized		cell142	0.968229	0.116567	Localized
cell143	72.1606	66.2364	Non-localized		cell143	0.967666	0.0446593	Localized
cell144	104.862	69.5529	Non-localized		cell144	0.972891	0.0268982	Localized
cell145	101.968	87.1202	Non-localized		cell145	0.910615	0.183724	Localized
cell146	96.5218	85	Non-localized		cell146	0.991968	0.0606419	Localized
cell147	101.636	78.137	Non-localized		cell147	0.929068	0.181749	Localized
cell148	98.0999	85	Non-localized		cell148	0.994453	0.0379838	Localized
cell149	105.574	85	Non-localized		cell149	0.581828	0.0304569	Localized
cell150	96.9931	60.5972	Localized		cell150	0.810808	0.0432751	Localized
cell151	94.0902	77.1138	Non-localized		cell151	0.348151	0.0153351	Localized
cell152	103.409	67.5522	Non-localized		cell152	0.239936	0.0151084	Localized
cell153	97.6078	85	Non-localized		cell153	0.924443	0.192455	Localized
cell154	65.1046	50.8582	Non-localized		cell154	0.949362	0.0333066	Localized
cell155	71.9988	70.113	Non-localized		cell155	1	0.157483	Localized
cell156	103.657	85	Non-localized		cell156	0.574926	0.090623	Localized
cell157	93.1977	85.032	Non-localized		cell157	0.576075	0.0939783	Localized
cell158	101.141	85	Non-localized		cell158	0.909038	0.125101	Localized
cell159	86.2319	84.606	Non-localized		cell159	0.972603	0.178554	Localized
cell160	51.8925	48.3074	Non-localized		cell160	0.96395	0.176451	Localized
cell161	86.5898	82.9063	Non-localized		cell161	0.919582	0.059315	Localized
cell162	101.518	85	Non-localized		cell162	0.925342	0.134141	Localized
cell163	72.9298	67.4011	Non-localized		cell163	0.90324	0.0474797	Localized
cell164	97.1033	85	Non-localized		cell164	0.254886	0.0887445	Localized
cell165	95.7563	85	Non-localized		cell165	0.928412	0.104295	Localized
cell166	81.1467	79.7261	Non-localized		cell166	0.924613	0.0737309	Localized
cell167	97.2528	85	Non-localized		cell167	0.952084	0.208269	Localized
cell168	101.546	85	Non-localized		cell168	0.933191	0.230434	Localized
cell169	93.2284	52.5192	Localized		cell169	0.132932	0.0292554	Localized
cell170	81.2834	69.7083	Non-localized		cell170	1	0.0184304	Localized
cell171	90.0828	44.9297	Localized		cell171	0.918091	0.106846	Localized
cell172	71.7334	59.2963	Non-localized		cell172	0.969044	0.0334686	Localized
cell173	91.9143	85	Non-localized		cell173	0.228721	0.0463865	Localized
cell174	98.0691	79.681	Non-localized		cell174	0.642613	0.0360861	Localized
cell175	96.0463	85	Non-localized		cell175	0.914693	0.0276947	Localized
cell176	93.3974	67.6685	Non-localized		cell176	0.831355	0.0695987	Localized
cell177	94.8037	85	Non-localized		cell177	0.332062	0.0682695	Localized
cell178	97.1352	85	Non-localized		cell178	0.94206	0.01287	Localized
cell179	101.385	85	Non-localized		cell179	0.934986	0.0325363	Localized
cell180	98.867	85	Non-localized		cell180	0.732348	0.0398933	Localized
cell181	96.5591	85.9651	Non-localized		cell181	0.923549	0.0835118	Localized
cell182	96.9205	85.7244	Non-localized		cell182	0.88257	0.116507	Localized
cell183	89.9761	86.1995	Non-localized		cell183	0.881516	0.106994	Localized
cell184	98.0181	75.2124	Non-localized		cell184	0.90566	0.0971311	Localized
cell185	95.2286	85	Non-localized		cell185	0.741692	0.0161429	Localized
cell186	92.655	85	Non-localized		cell186	1	0.0199413	Localized
cell187	80.9018	77.3768	Non-localized		cell187	0.504529	0.0524356	Localized
cell188	96.0982	85	Non-localized		cell188	0.362494	0.0589182	Localized
cell189	90.7598	85.4375	Non-localized		cell189	1	0.0280614	Localized
cell190	96.2249	85.0325	Non-localized		cell190	0.925885	0.0520419	Localized
cell191	48.4501	43.6867	Non-localized		cell191	0.881045	0.205758	Localized
cell192	79.4512	75.6979	Non-localized		cell192	0.915941	0.106052	Localized
cell193	53.9773	53.3476	Non-localized		cell193	0.947258	0.0787944	Localized
cell194	94.9972	85	Non-localized		cell194	0.78538	0.0721383	Localized
cell195	71.4844	64.8344	Non-localized		cell195	0.223744	0.0935125	Localized
cell196	99.9789	87.0318	Non-localized		cell196	0.962885	0.427108	Localized
cell197	74.7885	72.5182	Non-localized		cell197	0.974198	0.069317	Localized
cell198	60.338	57.9932	Non-localized		cell198	0.699126	0.138586	Localized
cell199	88.9923	82.3511	Non-localized		cell199	0.385489	0.0613254	Localized
cell200	58.8656	54.7332	Non-localized		cell200	0.891065	0.255847	Localized
cell201	95.4302	85	Non-localized		cell201	0.892678	0.0156516	Localized
cell202	53.2077	49.9189	Non-localized		cell202	0.672414	0.0325452	Localized
cell203	92.3626	85	Non-localized		cell203	0.910908	0.0499835	Localized
cell204	89.7478	86.0103	Non-localized		cell204	0.388575	0.066164	Localized
cell205	61.3963	58.7373	Non-localized		cell205	0.363189	0.0600015	Localized
cell206	77.9881	75.4234	Non-localized		cell206	0.463206	0.0317461	Localized
cell207	100.469	60.7785	Localized		cell207	0.531881	0.092885	Localized
cell208	97.016	43.9866	Localized		cell208	0.670514	0.0685483	Localized
cell209	99.2036	58.1089	Localized		cell209	0.404774	0.0577539	Localized
cell210	75.4765	54.1	Non-localized		cell210	0.883714	0.187948	Localized
cell211	107.832	83.3047	Non-localized		cell211	0.448774	0.0524818	Localized
cell212	96.0434	85	Non-localized		cell212	1	0.0263546	Localized
cell213	89.4638	87.3675	Non-localized		cell213	0.895521	0.0583814	Localized
cell214	99.9012	85.4759	Non-localized		cell214	0.722102	0.0437377	Localized
cell215	99.689	85	Non-localized		cell215	0.414964	0.0673357	Localized
cell216	93.1898	53.7862	Localized		cell216	0.438152	0.0290938	Localized
cell217	100.153	85	Non-localized		cell217	0.69678	0.109084	Localized
cell218	100.262	85	Non-localized		cell218	0.940299	0.0984501	Localized
cell219	96.9876	53.3908	Localized		cell219	0.545424	0.0529328	Localized
cell220	50.8597	49.3858	Non-localized		cell220	0.176542	0.0126992	Localized
cell221	85	85	Non-localized		cell221	0.192616	0.0295718	Localized
cell222	33.7456	22.4215	Non-localized		cell222	0.979033	0.0412244	Localized
cell223	80.1233	50.1283	Localized		cell223	0.738236	0.042146	Localized
cell224	85	85	Non-localized		cell224	0.751664	0.0559396	Localized
cell225	64.4475	22.4887	Localized		cell225	0.267092	0.0330363	Localized
cell226	64.4794	35.4211	Localized		cell226	0.701696	0.0104765	Localized
cell227	31.9852	17.9899	Localized		cell227	0.82456	0.0376581	Localized
cell228	73.9485	33.8671	Localized		cell228	0.962213	0.0407396	Localized
cell229	85	85	Non-localized		cell229	0.796869	0.0558148	Localized
cell230	60.7461	28.9994	Localized		cell230	0.851955	0.091445	Localized
cell231	82.9931	67.2356	Non-localized		cell231	103.144	8.77098	Localized
cell232	84.839	33.9678	Localized		cell232	67.1554	26.1303	Localized
cell233	50.3052	22.2227	Localized		cell233	92.3052	12.9565	Localized
cell234	85	49.5966	Localized		cell234	18.977	6.98077	Localized
cell235	85	85	Non-localized		cell235	19	4.32799	Localized
cell236	72.4879	34.3804	Localized		cell236	77.6115	8.87303	Localized
cell237	85	85	Non-localized		cell237	30.5305	4.30669	Localized
cell238	85	85	Non-localized		cell238	104.624	15.6907	Localized
cell239	65.8457	27.8254	Localized		cell239	33.2157	6.15162	Localized
cell240	66.8062	21.1689	Localized		cell240	40.6446	3.74083	Localized
cell241	57.1337	56.3386	Non-localized		cell241	82.3369	4.78897	Localized
cell242	85	85	Non-localized		cell242	36.7226	13.1419	Localized
cell243	85	85	Non-localized		cell243	14.3644	4.40549	Localized
cell244	37.4938	21.1749	Localized		cell244	76.021	9.14334	Localized
cell245	46.274	24.1237	Localized		cell245	99.9597	8.70451	Localized
cell246	83.4533	81.6524	Non-localized		cell246	21.4407	5.45594	Localized
cell247	50.862	48.9078	Non-localized		cell247	18.33	6.77353	Localized
cell248	73.5337	27.8219	Localized		cell248	24.9454	6.99343	Localized
cell249	70.8813	68.2165	Non-localized		cell249	48.6967	15.3266	Localized
cell250	41.1323	12.7849	Localized		cell250	73.0599	5.73749	Localized
cell251	102.906	85.1026	Non-localized		cell251	80.5669	9.60908	Localized
cell252	71.4334	32.8178	Localized		cell252	44.5578	5.53907	Localized
cell253	57.552	34.1259	Localized		cell253	45.0966	5.0612	Localized
cell254	109.708	26.6301	Localized		cell254	12.8215	4.95256	Localized
cell255	48.2109	44.1731	Non-localized		cell255	30.9516	5.66208	Localized
cell256	69.375	29.4978	Localized		cell256	34.9533	7.19246	Localized
cell257	74.9115	33.6633	Localized		cell257	96.414	17.9729	Localized
cell258	52.3321	23.5757	Localized		cell258	25.4111	13.5538	Localized
cell259	100.805	73.4189	Non-localized		cell259	0.443642	0.0464626	Localized
cell260	65.9167	32.4924	Localized		cell260	0.307491	0.0301986	Localized
cell261	77.0354	16.6765	Localized		cell261	0.305531	0.0776233	Localized
cell262	106.011	38.3057	Localized		cell262	0.763358	0.103782	Localized
cell263	41.497	38.5873	Non-localized		cell263	0.504683	0.0680426	Localized
cell264	110.231	49.4894	Localized		cell264	0.427845	0.150414	Localized
cell265	48.9868	13.9399	Localized		cell265	0.291809	0.0990996	Localized
cell266	105.434	85	Non-localized		cell266	0.278384	0.0105185	Localized
cell267	113.364	17.7372	Localized		cell267	0.495857	0.179814	Localized
cell268	20.2	8.59222	Localized		cell268	0.290859	0.0170142	Localized
cell269	53.9705	48.3809	Non-localized		cell269	0.240216	0.11927	Localized
cell270	46.4118	43.2248	Non-localized		cell270	0.220062	0.0217081	Localized
cell271	102.623	38.0209	Localized		cell271	0.438448	0.0438027	Localized
cell272	30.4979	27.2235	Non-localized		cell272	0.141116	0.0390264	Localized
cell273	101.249	27.3002	Localized		cell273	0.13488	0.0141686	Localized
cell274	54.7245	24.7024	Localized		cell274	0.949575	0.169145	Localized
cell275	74.9259	60.0934	Non-localized		cell275	0.204607	0.0691487	Localized
cell276	67.51	27.4054	Localized		cell276	0.933208	0.142832	Localized
cell277	49.7816	46.971	Non-localized		cell277	0.343854	0.0721279	Localized
cell278	43.2038	37.6275	Non-localized		cell278	0.202416	0.0662606	Localized
cell279	102.095	36.4713	Localized		cell279	0.55646	0.0328652	Localized
cell280	95.2121	55.8574	Localized		cell280	0.484957	0.0840533	Localized
cell281	101.547	85.024	Non-localized		cell281	0.473525	0.107293	Localized
cell282	58.9961	26.6059	Localized		cell282	0.280755	0.0895513	Localized
cell283	108.398	40.1721	Localized		cell283	0.242997	0.0211466	Localized
cell284	70.9167	22.6467	Localized		cell284	0.981795	0.096672	Localized
cell285	52.397	47.6237	Non-localized		cell285	0.861752	0.0979011	Localized
cell286	41.8328	34.4107	Non-localized		cell286	1	0.0807147	Localized
cell287	35.7772	11.4636	Localized		cell287	0.576433	0.086924	Localized
cell288	91.0711	44.0119	Localized		cell288	0.432405	0.120228	Localized
cell289	50.0764	46.2402	Non-localized		cell289	0.927702	0.121398	Localized
cell290	107.809	43.3563	Localized		cell290	0.379117	0.0430597	Localized
cell291	86.729	35.1219	Localized		cell291	0.944265	0.0582466	Localized
cell292	50.6484	17.5807	Localized		cell292	0.906246	0.0463339	Localized
cell293	47.155	41.4743	Non-localized		cell293	0.212333	0.0527852	Localized
cell294	103.456	36.8082	Localized		cell294	0.726932	0.108016	Localized
cell295	100.432	85	Non-localized		cell295	0.473603	0.0572867	Localized
cell296	41.1457	37.0609	Non-localized		cell296	0.303979	0.0241104	Localized
cell297	104.517	16.1773	Localized		cell297	0.552921	0.0906455	Localized
cell298	37.0244	28.4227	Non-localized		cell298	0.95985	0.164048	Localized
cell299	51.3065	15.1203	Localized		cell299	0.864247	0.0991818	Localized
cell300	111.575	46.6678	Localized		cell300	0.255204	0.00651394	Localized
cell301	26.893	6.12056	Localized		cell301	0.668655	0.104135	Localized
cell302	48.1667	16.1747	Localized		cell302	0.415101	0.0435852	Localized
cell303	66.9688	38.8855	Localized		cell303	0.674006	0.111334	Localized
cell304	72.9333	39.8965	Localized		cell304	0.752914	0.0629856	Localized
cell305	49.8316	32.7842	Non-localized		cell305	0.210906	0.0587906	Localized
cell306	99.2071	85	Non-localized		cell306	0.973617	0.131685	Localized
cell307	111.22	26.9199	Localized		cell307	0.204202	0.0399181	Localized
cell308	38.0776	35.8711	Non-localized		cell308	0.222485	0.0471354	Localized
cell309	100.755	88.8015	Non-localized		cell309	0.526054	0.131192	Localized
cell310	71.8594	67.1391	Non-localized		cell310	0.155237	0.0288402	Localized
cell311	92.963	85.5002	Non-localized		cell311	0.952997	0.0573687	Localized
cell312	86.8953	86.3388	Non-localized		cell312	0.945249	0.129197	Localized
cell313	64.2193	63.2542	Non-localized		cell313	0.947649	0.0787756	Localized
cell314	98.7478	46.886	Localized		cell314	0.873682	0.0292173	Localized
cell315	102.234	85.0427	Non-localized		cell315	0.804775	0.0995076	Localized
cell316	98.6367	36.7484	Localized		cell316	0.250059	0.0158158	Localized
cell317	42.2279	11.1684	Localized		cell317	0.371284	0.0667686	Localized
cell318	104.674	74.1977	Non-localized		cell318	0.891525	0.0435135	Localized
cell319	105.728	28.4988	Localized		cell319	0.262596	0.0429194	Localized
					cell320	0.510159	0.0211513	Localized
					cell321	0.955828	0.0847819	Localized
					cell322	0.221283	0.0675849	Localized
					cell323	0.544695	0.041826	Localized
					cell324	0.945113	0.0741166	Localized
Figure 5G	For the reader's convenience, data is displayed at 30-minute intervals in Figure 5G.
Time	Negative Control (MG1655 cell only)			Toehold switch (without coupling) / decoy			Toehold switch (without coupling) / Trigger			Toehold switch (with synTCE) / decoy			Toehold switch (with synTCE) / Trigger
0:10:00	0.024	0.036	0.024	0.047	0.047	0.038	0.044	0.045	0.031	0.043	0.037	0.055	0.039	0.029	0.047
0:20:00	0.033	0.041	0.03	0.056	0.052	0.043	0.051	0.048	0.032	0.051	0.043	0.054	0.041	0.035	0.053
0:30:00	0.04	0.048	0.037	0.067	0.061	0.051	0.061	0.057	0.04	0.061	0.05	0.061	0.049	0.042	0.061
0:40:00	0.05	0.059	0.046	0.08	0.074	0.061	0.073	0.066	0.049	0.074	0.06	0.072	0.059	0.05	0.072
0:50:00	0.062	0.073	0.057	0.098	0.088	0.073	0.087	0.079	0.061	0.09	0.072	0.086	0.071	0.059	0.087
1:00:00	0.075	0.088	0.07	0.118	0.105	0.086	0.104	0.092	0.073	0.107	0.085	0.101	0.087	0.071	0.102
1:10:00	0.091	0.106	0.087	0.139	0.124	0.101	0.123	0.108	0.088	0.127	0.101	0.118	0.104	0.083	0.119
1:20:00	0.111	0.127	0.107	0.166	0.148	0.119	0.145	0.128	0.108	0.15	0.12	0.141	0.125	0.1	0.14
1:30:00	0.132	0.149	0.129	0.197	0.175	0.141	0.174	0.151	0.128	0.178	0.144	0.167	0.149	0.119	0.165
1:40:00	0.157	0.173	0.151	0.23	0.207	0.166	0.204	0.179	0.151	0.21	0.17	0.197	0.175	0.14	0.191
1:50:00	0.184	0.2	0.177	0.267	0.243	0.195	0.24	0.21	0.176	0.245	0.2	0.23	0.206	0.165	0.223
2:00:00	0.214	0.231	0.207	0.306	0.279	0.227	0.276	0.244	0.205	0.286	0.236	0.268	0.24	0.194	0.257
2:10:00	0.247	0.266	0.237	0.336	0.32	0.262	0.312	0.282	0.236	0.316	0.273	0.308	0.275	0.225	0.293
2:20:00	0.282	0.304	0.271	0.364	0.348	0.299	0.338	0.321	0.269	0.344	0.309	0.341	0.311	0.254	0.333
2:30:00	0.311	0.335	0.305	0.388	0.372	0.325	0.359	0.344	0.303	0.362	0.331	0.362	0.34	0.28	0.357
2:40:00	0.334	0.364	0.333	0.413	0.393	0.341	0.382	0.363	0.332	0.389	0.353	0.383	0.365	0.299	0.378
2:50:00	0.355	0.384	0.352	0.438	0.42	0.362	0.41	0.383	0.353	0.417	0.376	0.409	0.386	0.318	0.399
3:00:00	0.372	0.401	0.37	0.468	0.449	0.386	0.439	0.408	0.374	0.447	0.403	0.438	0.409	0.34	0.427
3:10:00	0.393	0.423	0.39	0.496	0.483	0.412	0.469	0.437	0.396	0.479	0.433	0.468	0.434	0.367	0.454
3:20:00	0.419	0.447	0.417	0.524	0.509	0.439	0.498	0.466	0.421	0.503	0.464	0.499	0.463	0.396	0.484
3:30:00	0.446	0.474	0.445	0.551	0.539	0.468	0.527	0.495	0.453	0.531	0.496	0.528	0.491	0.426	0.513
3:40:00	0.47	0.498	0.474	0.57	0.561	0.492	0.549	0.519	0.482	0.556	0.523	0.555	0.522	0.455	0.54
3:50:00	0.495	0.52	0.503	0.592	0.583	0.517	0.571	0.543	0.512	0.577	0.551	0.577	0.55	0.483	0.563
4:00:00	0.517	0.543	0.536	0.608	0.604	0.537	0.591	0.564	0.539	0.591	0.569	0.599	0.572	0.506	0.583
4:10:00	0.536	0.563	0.559	0.624	0.619	0.555	0.608	0.581	0.567	0.608	0.591	0.618	0.596	0.529	0.604
4:20:00	0.554	0.582	0.583	0.637	0.638	0.576	0.625	0.6	0.59	0.626	0.61	0.636	0.614	0.549	0.621
4:30:00 (Induction point)	0.573	0.597	0.6	0.655	0.655	0.592	0.639	0.617	0.612	0.638	0.624	0.652	0.635	0.565	0.638
4:40:00	0.587	0.618	0.551	0.68	0.672	0.622	0.664	0.632	0.62	0.659	0.646	0.673	0.659	0.608	0.645
4:50:00	0.601	0.632	0.575	0.693	0.683	0.632	0.671	0.644	0.635	0.671	0.658	0.682	0.669	0.62	0.655
5:00:00	0.609	0.645	0.591	0.711	0.7	0.642	0.689	0.654	0.648	0.686	0.666	0.693	0.68	0.633	0.66
5:10:00	0.622	0.659	0.609	0.727	0.719	0.653	0.705	0.672	0.661	0.7	0.682	0.707	0.693	0.645	0.677
5:20:00	0.636	0.669	0.627	0.739	0.735	0.667	0.717	0.687	0.675	0.714	0.701	0.72	0.709	0.655	0.692
5:30:00	0.656	0.687	0.651	0.756	0.761	0.694	0.734	0.704	0.69	0.73	0.724	0.735	0.726	0.671	0.71
5:40:00	0.666	0.701	0.676	0.769	0.777	0.714	0.746	0.719	0.704	0.742	0.74	0.745	0.74	0.687	0.726
5:50:00	0.68	0.715	0.707	0.783	0.793	0.735	0.758	0.736	0.722	0.756	0.759	0.757	0.757	0.703	0.743
6:00:00	0.688	0.723	0.719	0.794	0.805	0.748	0.771	0.746	0.736	0.765	0.772	0.767	0.762	0.706	0.753
6:10:00	0.699	0.734	0.733	0.804	0.818	0.76	0.782	0.76	0.748	0.775	0.784	0.777	0.749	0.7	0.758
6:20:00	0.709	0.742	0.748	0.811	0.827	0.772	0.793	0.771	0.76	0.782	0.796	0.787	0.728	0.68	0.753
6:30:00	0.72	0.753	0.756	0.819	0.84	0.784	0.802	0.782	0.772	0.79	0.809	0.794	0.708	0.658	0.742
6:40:00	0.73	0.762	0.768	0.826	0.848	0.794	0.81	0.793	0.782	0.796	0.818	0.801	0.689	0.64	0.728
6:50:00	0.738	0.767	0.777	0.831	0.857	0.804	0.817	0.801	0.791	0.803	0.826	0.807	0.682	0.629	0.716
7:00:00	0.746	0.777	0.786	0.837	0.864	0.813	0.826	0.812	0.802	0.809	0.835	0.812	0.675	0.621	0.704
7:10:00	0.752	0.781	0.791	0.842	0.872	0.82	0.83	0.82	0.809	0.813	0.845	0.816	0.668	0.621	0.691
7:20:00	0.759	0.788	0.799	0.845	0.878	0.827	0.836	0.828	0.817	0.815	0.851	0.818	0.655	0.619	0.679
7:30:00	0.765	0.794	0.806	0.848	0.884	0.834	0.842	0.834	0.822	0.82	0.857	0.822	0.632	0.611	0.663
7:40:00	0.77	0.799	0.811	0.851	0.889	0.839	0.845	0.84	0.828	0.822	0.864	0.822	0.604	0.6	0.643
7:50:00	0.776	0.802	0.814	0.854	0.893	0.843	0.847	0.841	0.832	0.821	0.866	0.824	0.565	0.58	0.624
8:00:00	0.779	0.805	0.816	0.855	0.896	0.846	0.849	0.848	0.836	0.822	0.873	0.828	0.525	0.552	0.599
8:10:00	0.782	0.809	0.82	0.857	0.9	0.852	0.852	0.851	0.839	0.823	0.877	0.83	0.496	0.525	0.573
8:20:00	0.786	0.814	0.824	0.86	0.904	0.856	0.855	0.857	0.843	0.827	0.879	0.834	0.478	0.503	0.548
8:30:00	0.789	0.816	0.827	0.86	0.906	0.86	0.855	0.86	0.844	0.828	0.883	0.836	0.463	0.486	0.522
8:40:00	0.793	0.821	0.829	0.865	0.909	0.866	0.862	0.865	0.847	0.831	0.888	0.838	0.452	0.478	0.5
8:50:00	0.796	0.821	0.83	0.865	0.911	0.865	0.86	0.866	0.849	0.828	0.888	0.838	0.435	0.462	0.476
9:00:00	0.8	0.825	0.831	0.865	0.913	0.868	0.861	0.867	0.85	0.831	0.891	0.838	0.416	0.445	0.454
9:10:00	0.8	0.827	0.833	0.865	0.913	0.867	0.86	0.865	0.849	0.829	0.892	0.839	0.392	0.421	0.435
9:20:00	0.803	0.829	0.836	0.866	0.915	0.869	0.862	0.868	0.851	0.83	0.894	0.84	0.37	0.399	0.414
9:30:00	0.806	0.83	0.834	0.866	0.917	0.871	0.861	0.871	0.853	0.83	0.895	0.84	0.348	0.381	0.396
9:40:00	0.808	0.833	0.837	0.868	0.918	0.873	0.861	0.872	0.852	0.833	0.898	0.841	0.326	0.366	0.379
9:50:00	0.807	0.834	0.835	0.869	0.92	0.875	0.862	0.874	0.854	0.833	0.9	0.841	0.306	0.353	0.367
10:00:00	0.81	0.834	0.832	0.872	0.923	0.876	0.864	0.875	0.855	0.833	0.902	0.842	0.287	0.34	0.358
10:10:00	0.812	0.834	0.84	0.87	0.923	0.874	0.861	0.873	0.854	0.834	0.902	0.841	0.272	0.326	0.349
10:20:00	0.812	0.837	0.837	0.872	0.924	0.875	0.861	0.874	0.855	0.833	0.902	0.84	0.257	0.316	0.337
10:30:00	0.815	0.839	0.84	0.873	0.926	0.875	0.863	0.875	0.856	0.837	0.903	0.842	0.246	0.306	0.325
10:40:00	0.818	0.839	0.843	0.877	0.928	0.877	0.865	0.876	0.857	0.837	0.903	0.842	0.24	0.3	0.314
10:50:00	0.818	0.842	0.843	0.877	0.931	0.88	0.866	0.878	0.857	0.837	0.905	0.844	0.237	0.294	0.302
11:00:00	0.82	0.838	0.843	0.877	0.931	0.882	0.865	0.88	0.857	0.838	0.905	0.844	0.235	0.292	0.291
11:10:00	0.827	0.846	0.846	0.881	0.933	0.881	0.869	0.882	0.858	0.841	0.905	0.845	0.235	0.29	0.281
11:20:00	0.828	0.846	0.85	0.884	0.934	0.882	0.871	0.882	0.859	0.844	0.904	0.845	0.235	0.289	0.271
11:30:00	0.83	0.849	0.853	0.886	0.935	0.886	0.873	0.882	0.86	0.845	0.905	0.847	0.236	0.288	0.261
Figure 5I	Colony forming unit (CFU) count
Negative Control (MG1655 cell only)	16000000000	4000000000	12000000000
Toehold switch (without coupling) / decoy	14000000000	16000000000	12000000000
Toehold switch (without coupling) / Trigger	28000000000	16000000000	10000000000
Toehold switch (with synTCE) / decoy	34000000000	4000000000	8000000000
Toehold switch (with synTCE) / Trigger	8000000	6000000	18000000
